# Supplementary material for: The Synthesis, Characterization, and Fluxional Behavior of a Hydridorhodatetraborane
Source: Molecules. 2023 Sep 6;28(18):6462. doi: 10.3390/molecules28186462 (PMC10535517; doi:10.3390/molecules28186462)
Supplement: Supplementary file 1 [file molecules-28-06462-s001.zip]

Archive with 1 entries (1 files):
- molecules-2550281-supplementary.pdf
